# Supplementary material for: Microbial Functional Responses in Marine Biofilms Exposed to Deepwater Horizon Spill Contaminants
Source: Front Microbiol. 2021 Feb 25;12:636054. doi: 10.3389/fmicb.2021.636054 (PMC7947620; doi:10.3389/fmicb.2021.636054)
Supplement: Supplementary file 1 [file Table_1.XLSX]

## Sheet: Sheet1
Supplementary Table S1. Seawater parameters reported for each replicate at each timepoint of each microcosm. SSW is surface seawater microcosm, DSW is deep seawater microcosm.
Sample ID	Microcosm	Treatment	Sample time (wks)	Sample type	Temperature (ºC)	Salinity (psu)	Dissolved oxygen (%)
CW.2A	SSW	pretreatment	2	seawater	3.6	37	91.8
CW.2B	SSW	pretreatment	2	seawater	3.6	37	91.8
CW.4A	SSW	control	4	seawater	3.7	37	91.7
CW.4B	SSW	control	4	seawater	3.7	37	91.7
CW.8A	SSW	control	8	seawater	4	38	91
CW.8B	SSW	control	8	seawater	4	38	91
CW.12A	SSW	control	12	seawater	3.9	38	96.7
CW.12B	SSW	control	12	seawater	3.9	38	96.7
CW.14A	SSW	control	14	seawater	4	38	94.8
CW.14B	SSW	control	14	seawater	4	38	94.8
OW.2A	SSW	pretreatment	2	seawater	3.6	37	92.3
OW.2B	SSW	pretreatment	2	seawater	3.6	37	92.3
OW.4A	SSW	oil	4	seawater	3.8	37	92.2
OW.4B	SSW	oil	4	seawater	3.8	37	92.2
OW.8A	SSW	oil	8	seawater	3.8	38	92.3
OW.8B	SSW	oil	8	seawater	3.8	38	92.3
OW.12A	SSW	oil	12	seawater	3.9	38	96.7
OW.12B	SSW	oil	12	seawater	3.9	38	96.7
OW.14A	SSW	oil	14	seawater	4.2	38	92.2
OW.14B	SSW	oil	14	seawater	4.2	38	92.2
DW.2A	SSW	pretreatment	2	seawater	3.8	37	87.7
DW.2B	SSW	pretreatment	2	seawater	3.8	37	87.7
DW.4A	SSW	dispersant	4	seawater	4.1	38	92.8
DW.4B	SSW	dispersant	4	seawater	4.1	38	92.8
DW.8A	SSW	dispersant	8	seawater	4.1	38	92.5
DW.8B	SSW	dispersant	8	seawater	4.1	38	92.5
DW.12A	SSW	dispersant	12	seawater	4	38	95.5
DW.12B	SSW	dispersant	12	seawater	4	38	95.5
DW.14A	SSW	dispersant	14	seawater	4.4	38	93.9
DW.14B	SSW	dispersant	14	seawater	4.4	38	93.9
ODW.2A	SSW	pretreatment	2	seawater	3.6	37	88.4
ODW.2B	SSW	pretreatment	2	seawater	3.6	37	88.4
ODW.4A	SSW	dispersed oil	4	seawater	3.8	37	89.7
ODW.4B	SSW	dispersed oil	4	seawater	3.8	37	89.7
ODW.8A	SSW	dispersed oil	8	seawater	3.8	38	93.8
ODW.8B	SSW	dispersed oil	8	seawater	3.8	38	93.8
ODW.12A	SSW	dispersed oil	12	seawater	3.9	38	94.3
ODW.12B	SSW	dispersed oil	12	seawater	3.9	38	94.3
ODW.14A	SSW	dispersed oil	14	seawater	4.4	38	91.8
ODW.14B	SSW	dispersed oil	14	seawater	4.4	38	91.8
CM1	DSW	pretreatment	2	seawater	4.9	37	90.2
CM2	DSW	pretreatment	2	seawater	4.9	37	88.8
CM3	DSW	pretreatment	2	seawater	5	37	88.8
OM1	DSW	pretreatment	2	seawater	5.1	37	90.8
OM2	DSW	pretreatment	2	seawater	5.2	36	86.9
OM3	DSW	pretreatment	2	seawater	5.3	37	88.1
DM1	DSW	pretreatment	2	seawater	5.2	36	92.4
DM2	DSW	pretreatment	2	seawater	5.4	36	93.1
DM3	DSW	pretreatment	2	seawater	5.3	36	94.8
ODM1	DSW	pretreatment	2	seawater	5.2	36	91.8
ODM2	DSW	pretreatment	2	seawater	5.2	37	89.5
ODM3	DSW	pretreatment	2	seawater	5.1	37	89.3
CM1	DSW	control	4	seawater	5	36	88.3
CM2	DSW	control	4	seawater	5	37	86.5
CM3	DSW	control	4	seawater	5.1	37	91
OM1	DSW	oil	4	seawater	5.3	36	90.2
OM2	DSW	oil	4	seawater	5.3	36	88.7
OM3	DSW	oil	4	seawater	5.3	37	88.9
DM1	DSW	dispersant	4	seawater	5.6	36	90.9
DM2	DSW	dispersant	4	seawater	5.5	38	88.5
DM3	DSW	dispersant	4	seawater	5.4	37	90.2
ODM1	DSW	dispersed oil	4	seawater	5.3	37	89.9
ODM2	DSW	dispersed oil	4	seawater	5.2	38	92.9
ODM3	DSW	dispersed oil	4	seawater	5.2	37	84
CM1	DSW	control	8	seawater	5.1	37	93.2
CM2	DSW	control	8	seawater	5	36	92
CM3	DSW	control	8	seawater	5	37	90.7
OM1	DSW	oil	8	seawater	5.5	37	91.8
OM2	DSW	oil	8	seawater	5.4	38	92.4
OM3	DSW	oil	8	seawater	5.5	37	91.9
DM1	DSW	dispersant	8	seawater	5.3	37	91.8
DM2	DSW	dispersant	8	seawater	5.5	37	94.4
DM3	DSW	dispersant	8	seawater	5.3	39	91.4
ODM1	DSW	dispersed oil	8	seawater	5.2	37	88.6
ODM2	DSW	dispersed oil	8	seawater	5	37	92.9
ODM3	DSW	dispersed oil	8	seawater	5.1	38	89.3
CM1	DSW	control	12	seawater	4.9	36	92
CM2	DSW	control	12	seawater	4.9	37	89.6
CM3	DSW	control	12	seawater	5	37	88.6
OM1	DSW	oil	12	seawater	5.1	37	90.6
OM2	DSW	oil	12	seawater	5.2	38	89.6
OM3	DSW	oil	12	seawater	5.2	37	90.5
DM1	DSW	dispersant	12	seawater	5.5	37	88.5
DM2	DSW	dispersant	12	seawater	5.6	37	90.1
DM3	DSW	dispersant	12	seawater	5.3	37	88.4
ODM1	DSW	dispersed oil	12	seawater	5.2	37	87
ODM2	DSW	dispersed oil	12	seawater	5.2	38	89.1
ODM3	DSW	dispersed oil	12	seawater	4.8	37	87.2
CM1	DSW	control	14	seawater	4.8	37	87
CM2	DSW	control	14	seawater	5	37	92.3
CM3	DSW	control	14	seawater	5	38	88.8
OM1	DSW	oil	14	seawater	5.1	37	91.4
OM2	DSW	oil	14	seawater	5.1	38	89.7
OM3	DSW	oil	14	seawater	5.1	36	89.1
DM1	DSW	dispersant	14	seawater	5.3	37	89.6
DM2	DSW	dispersant	14	seawater	5.3	38	90.9
DM3	DSW	dispersant	14	seawater	5.2	35	89
ODM1	DSW	dispersed oil	14	seawater	5.2	37	90.2
ODM2	DSW	dispersed oil	14	seawater	5.1	37	89.4
ODM3	DSW	dispersed oil	14	seawater	5	38	88.8
