# Supplementary material for: Microbial Functional Responses in Marine Biofilms Exposed to Deepwater Horizon Spill Contaminants
Source: Front Microbiol. 2021 Feb 25;12:636054. doi: 10.3389/fmicb.2021.636054 (PMC7947620; doi:10.3389/fmicb.2021.636054)
Supplement: Supplementary file 2 [file Table_2.XLSX]

## Sheet: Sheet1
Supplementary Table S2. Descriptive statistics for surface seawater (SSW) and deep seawater (DSW) metagenomes. Observed OTUs and Shannon diversity were calculated from Metaphlan2 data using QIIME. Total assigned reads to KEGG orthologs (KOs) are reported in copies per million (CPM) from HUMAnN2 data.
Microcosm	Week	Treatment	Observed OTUs (Metaphlan2)	Shannon Diversity	Total assigned reads to KOs (Humann2)
SSW	2	Pretreatment	16	3.25	926241
SSW	4	Control	35	4.02	929025
SSW	8	Control	49	4.28	931435
SSW	12	Control	47	4.11	933145
SSW	14	Control	49	4.08	933571
SSW	4	Oil	36	4.26	925972
SSW	8	Oil	45	4.49	930053
SSW	12	Oil	46	4.44	929490
SSW	14	Oil	44	4.38	929344
SSW	4	Dispersant	32	3.9	925251
SSW	8	Dispersant	51	4.34	925244
SSW	12	Dispersant	49	4.32	925654
SSW	14	Dispersant	45	4.27	924849
SSW	4	Dispersed Oil	36	4.08	931026
SSW	8	Dispersed Oil	46	4.27	934634
SSW	12	Dispersed Oil	39	3.84	941619
SSW	14	Dispersed Oil	46	4.21	936049
DSW	2	Pretreatment	30	3.7	460110
DSW	4	Control	16	3.3	334836
DSW	8	Control	16	3.25	330595
DSW	12	Control	21	3.37	337641
DSW	14	Control	34	3.53	340276
DSW	4	Oil	25	3.58	357799
DSW	8	Oil	21	3.37	334488
DSW	12	Oil	23	3.38	332117
DSW	14	Oil	29	3.39	333669
DSW	4	Dispersant	25	3.5	365336
DSW	8	Dispersant	22	3.37	327673
DSW	12	Dispersant	23	3.34	336484
DSW	14	Dispersant	26	3.43	344204
DSW	4	Dispersed Oil	23	3.41	339303
DSW	8	Dispersed Oil	21	3.75	208885
DSW	12	Dispersed Oil	29	3.86	220239
DSW	14	Dispersed Oil	27	3.83	204597
