# Supplementary material for: Microbial Functional Responses in Marine Biofilms Exposed to Deepwater Horizon Spill Contaminants
Source: Front Microbiol. 2021 Feb 25;12:636054. doi: 10.3389/fmicb.2021.636054 (PMC7947620; doi:10.3389/fmicb.2021.636054)
Supplement: Supplementary file 3 [file Table_3.XLSX]

## Sheet: Supplemental
Supplementary Table S3. Taxonomic composition in individual microcosm treatments across a 14-week experiment. Pre-treat represents composition in source water prior to onset of treatment effects. Taxa representing greater than 1% of the total experiment population are displayed.
	Pre	DSW Control				DSW Oil				DSW Dispersant				DSW Dispersed Oil				Pre	SSW Control				SSW Oil				SSW Dispersant				SSW Dispersed Oil
		4	8	12	14	4	8	12	14	4	8	12	14	4	8	12	14		4	8	12	14	4	8	12	14	4	8	12	14	4	8	12	14
f Thaumarchaeota|g Thaumarchaeota|s MG I thaumarchaeote SCGC AB 629 I23	2.16421	0.03891	0.02891	0	0.05602	0.13085	0.0217	0	0.02475	0.16706	0.03941	0.01628	0.04598	0.02457	0	0	0.00217	0	0	0	0	0	0	0	0	0	0	0	0	0	0	0	0	0
f Flavobacteriaceae|g Cellulophaga|s Cellulophaga	0.18628	0	0	0.24344	0.33306	0	0	0	0.36582	0	0	0.16707	0	0	0	0.37035	0.14368	0.0107	0	0.40986	0.18104	0.40022	0.06761	0.16153	0.23927	0.41101	0.00621	0.27452	0.37916	0.56557	0.10198	0.2311	0.11816	0.24526
f Flavobacteriaceae|g Dokdonia|s Dokdonia donghaensis	0	0	0	0	0	0	0	0	0	0	0	0	0	0	0	0	0	0	0.61692	2.50319	1.98969	1.61609	0.91415	4.84224	2.47635	1.43431	0.31284	1.66764	1.09867	0.64109	0.72929	2.61538	0.69659	0.96298
f Flavobacteriaceae|g Gillisia|s Gillisia	0	0	0.07386	0.26644	0.28697	0	0	0.07313	0.27875	0	0.08186	0.11568	0.12003	0	0.04068	0.06196	0.23448	0	0.01123	0.18534	0.29963	0.25733	0.01483	0.21626	0.23021	0.39082	0	0.24509	0.31157	0.62504	0.03243	0.15491	0.14632	0.27438
f Flavobacteriaceae|g Myroides|s Myroides	0	0	0.02065	0.14896	0.28236	0	0.00505	0.20954	0.32021	0	0.25453	0.17338	0.07304	0	0.28879	0.38749	0.2734	0	0	0.03437	0.04153	0.05016	0	0.00448	0.04144	0.0947	0.00421	0.05138	0.05647	0.05237	0.01104	0.00916	0.05913	0.03391
f Flavobacteriaceae|g Riemerella|s Riemerella	0	0	0	0.05373	0.10407	0	0	0	0	0	0.09541	0.03859	0	0	0	0	0	0	0	0.09441	0.23262	0	0	0	0.18581	0.06833	0	0	0.11137	0	0	0.02544	0.02987	0
f Sphingobacteriaceae|g Pedobacter|s Pedobacter	0	0	0.07859	0.17335	0	0	0	0	0.09473	0	0	0	0.18044	0	0.07505	0	0.13642	0.017	0	0	0.2198	0.0618	0.06998	0.10988	0.11518	0.07021	0	0.10068	0.05063	0	0	0.13875	0.24553	0.17201
f Aurantimonadaceae|g Aurantimonadaceae	0	0	0	0	0.12453	0	0	0.35141	0.58061	0	0	0.03118	0.08898	0	0	0	0.09474	0	0	0	0	0.16627	0	0	0	0.10088	0	0	0	0.3091	0	0	0.0727	0.28749
f Aurantimonadaceae|g Aurantimonas|s Aurantimonas manganoxydans	0	0	0	0.0215	0.05721	0	0	0.14271	0.06072	0	0	0.02745	0.04443	0	0	0	0.0424	0	0	0	0.04913	0.01516	0	0	0	0	0	0	0.12236	0.38225	0	0	0.29035	0.19948
f Bartonellaceae|g Bartonella|s Bartonella	0	0	0	0.11014	0.36165	0	0	0.20841	0.33102	0	0	0.22676	0.34394	0	0	0.22342	0.08668	0	0	0	0	0.46776	0	0	0	0.20075	0	0	0.03919	0.13239	0	0.10741	0.0585	0.31387
f Rhodobiaceae|g Rhodobiaceae	0	0	0	0	0.18382	0	0	0.07945	0	0	0	0.05763	0.13111	0	0	0.08517	0.13217	0	0	0.08337	0	0.17831	0	0	0	0.10204	0	0	0.02988	0.05047	0	0	0	0
f Hyphomonadaceae|g Maricaulis|s Maricaulis maris	0	0	0	0.2638	1.40341	0	0	0.48195	0.80004	0	0.0468	0.85101	1.40951	0	0	0.35469	0.45904	0	0	0	0	0	0	0	0	0	0	0	0	0	0	0	0	0
f Rhodobacteraceae|g Oceanibulbus|s Oceanibulbus indolifex	0	0	0.29799	0.58122	0.75018	0	0.17498	0.40844	0.30536	0	0.29026	0.16282	0.23516	0	0.51451	0.53646	0.55893	0	0.02577	0.20514	0.33255	0.35775	0.01175	0.14694	0.23032	0.30955	0.05258	0.32544	0.61109	0.50347	0.06987	0.31383	0.73161	0.42019
f Rhodobacteraceae|g Rhodobacteraceae|s Rhodobacteraceae	0	0	0.09763	0.23927	0.05238	0	0.19305	0.31692	0	0	0	0	0.07472	0	0.12431	0.1456	0.03766	0	0.28806	0.23756	0.31674	0.35566	0.14488	0.1971	0.15151	0.14537	0.03748	0.16322	0.34055	0.20131	0.12676	0.37333	0.38125	0.27274
f Rhodobacteraceae|g Sulfitobacter|s Sulfitobacter	0	0	0	0	0	0	0.29372	0.79583	0.65923	0	0.00512	0	0	0	0	0.09292	0.10524	0.254528	28.8206	32.671	39.3565	40.6114	11.5955	24.8543	21.3945	22.9123	9.76008	18.4077	13.5235	10.3853	18.3125	32.9111	47.5546	32.7522
f Rhodobacteraceae|g Sulfitobacter|s Sulfitobacter sp EE 36	0	0	0	0	0	0	0	0	0	0	0	0	0	0	0	0	0	0	17.4782	17.4638	20.6326	22.6781	7.28952	13.1957	11.8298	12.9388	4.97279	11.0683	8.59038	0	10.309	18.461	22.9166	17.3568
f Rhodospirillaceae|g Rhodospirillum|s Rhodospirillum	0.28686	0.24098	0.25493	0.37488	0	0.15668	0.07562	0.26601	0	0.52181	0	0.19295	0.14633	0.12301	0	0.19011	0.14751	0.0047825	0	0	0.3877	0.09951	0	0	0.07418	0.11388	0	0	0.06669	0	0	0	0.24889	0
f Gallionellaceae|g Gallionellaceae	0.59006	0	0	0	0	0.08057	0	0	0.14484	0.4025	0	0.06615	0	0.12651	0.12519	0.19552	0.15171	0	0.04463	0	0	0	0	0	0	0	0	0	0	0	0	0	0	0
f Bacteriovoracaceae|g Bacteriovorax|s Bacteriovorax	0	0	0.01888	0.02966	0.14669	0.09101	0.06589	0.16125	0.28919	0.07578	0.05079	0.18197	0	0.01822	0	0	0	0	0	0	0	0	0	0	0	0	0	0	0	0	0	0	0	0
f Campylobacteraceae|g Arcobacter|s Arcobacter	3.25736	0.63697	0.33438	0.2903	0.2094	4.05251	2.0211	0.84334	0.8084	2.42639	0.89038	0.45823	0.75112	0.61837	0.21509	0.07686	0.08027	0	0	0	0	0	0	0	0	0	0	0	0	0	0	0	0	0
f Helicobacteraceae|g Sulfurimonas|s Sulfurimonas	0.38463	0.04271	0.02111	0.05308	0.02462	0.40017	0.13198	0.03934	0.0478	0.31955	0.08733	0.05774	0.10291	0.03258	0.01771	0	0	0	0	0	0	0	0	0	0	0	0	0	0	0	0	0	0	0
f Nautiliaceae|g Nautiliaceae	0.75967	0.06552	0.03952	0.02246	0	0.55737	0.10076	0.06157	0.04618	0.41072	0.12002	0.05327	0.08348	0.08751	0.01953	0	0.02858	0	0	0	0	0	0	0	0	0	0	0	0	0	0	0	0	0
f Alteromonadaceae|g Alteromonas|s Alteromonas	0.06533	0	0	0.0551	0.12849	0.03275	0.05673	0.57628	1.06888	0.0279	0.01081	0.01225	0.17929	0	0	0.02193	0.09369	0.0762625	0.08515	0.0457	0.05927	0.16755	0.22377	0.08969	0.10064	0.04519	0.17631	0.70711	0.47161	0.83956	0.1379	0.06637	0.05233	0.19926
f Alteromonadaceae|g Glaciecola|s Glaciecola psychrophila	0	0	0	0	0	0	0	0.00545	0.06245	0	0.39806	0	0	0	0.56031	2.41966	2.27468	0	0	0	0	0	0	0	0	0	0	0	0	0	0	0	0	0
f Alteromonadaceae|g Marinobacter|s Marinobacter	5.97996	30.8817	32.003	31.6872	29.2241	25.9641	30.0259	28.0109	26.4044	31.0877	31.4287	31.6887	30.7018	29.1677	18.624	16.157	15.7498	0.0803925	1.17138	3.10535	2.85424	2.28548	0.43448	0.40159	1.0413	1.5573	0.37711	1.56244	2.58392	5.20998	0.50213	1.8955	0.59266	1.87587
f Alteromonadaceae|g Marinobacter|s Marinobacter algicola	6.95639	58.2621	60.297	55.3216	53.1452	52.4186	58.918	57.0533	58.2465	48.9856	54.1823	56.4026	54.8824	55.1463	34.2883	33.8289	30.9303	0.0763925	1.81637	4.98667	3.88371	4.00079	0.6566	0.92381	1.09766	1.86176	0.5272	1.92637	2.92149	6.20586	0.4993	2.03715	1.59644	2.59659
f Alteromonadaceae|g Marinobacter|s Marinobacter manganoxydans	0	0	0.00932	0.04088	0.04632	0	0.02369	0.05082	0.034	0	0.00856	0.00636	0.02135	0	0.05158	0.03591	0.04234	0	0.00106	0.02027	0.05639	0.06204	0	0.02063	0.03801	0.07003	0.00119	0.06402	0.1752	0.64804	0	0.03238	0.04921	0.05776
f Alteromonadaceae|g Microbulbifer|s Microbulbifer	0	0	0.02437	0	0.0819	0	0	0.10056	0	0	0	0.04841	0	0.0549	0	0.18735	0	0.007675	0	0.35566	0.13928	0.17713	0.11756	0.06709	0	0	0.02534	0.03304	0.10803	0.1624	0	0.06715	0.21402	0.05723
f Alteromonadales|g Alteromonadales|s Alteromonadales bacterium TW 7	0	0	0	0	0	0	0	0	0	0	0	0	0	0	0	0	0	0.43426	0.15241	0.07211	0.00949	0.03035	0.32795	0.06817	0.04573	0.03218	0.20982	0.07945	0.12343	0.08931	0.24147	0.04857	0.00808	0.01846
f Colwelliaceae|g Colwellia|s Colwellia	44.6207	2.49782	1.49111	0.94568	0.92664	5.94401	1.74389	1.00739	1.32597	6.16295	2.23052	1.00303	1.61766	3.50771	1.5891	0.98955	0.69569	0	0	0	0	0	0	0	0	0	0	0	0	0	0	0	0	0
f Colwelliaceae|g Colwellia|s Colwellia piezophila	4.35005	0.28395	0.15016	0.0615	0.0691	0.59412	0.2048	0.07142	0.09114	0.57564	0.2198	0.07165	0.08501	0.32228	0.13155	0.04761	0.02958	0	0	0	0	0	0	0	0	0	0	0	0	0	0	0	0	0
f Colwelliaceae|g Colwellia|s Colwellia psychrerythraea	11.6223	0.68886	0.48402	0.33558	0.34342	2.46929	0.64573	0.24701	0.26958	2.20852	0.90142	0.4103	0.56264	0.6317	0.26948	0.1677	0.08403	0	0	0	0	0	0	0	0	0	0	0	0	0	0	0	0	0
f Pseudoalteromonadaceae|g Pseudoalteromonadaceae	12.791	0.50424	0.08686	0.12961	0.99299	1.38791	0.277	0.24029	0	1.88583	0.8688	0.47122	0.35736	3.2877	0.51028	0.39435	0.09209	49.1593	21.7409	15.1653	4.58749	7.42005	21.175	14.693	6.99859	7.38749	32.7415	22.8621	18.8879	19.065	32.8308	12.8776	4.5185	8.44782
f Pseudoalteromonadaceae|g Pseudoalteromonas|s Pseudoalteromonas agarivorans	0	0	0	0	0	0	0	0	0	0	0	0	0	0	0	0	0	17.1259	7.05844	2.05818	0.92189	1.1064	5.12832	1.88334	0.94719	0.79289	10.6876	3.20844	3.15647	2.68187	8.00341	1.7886	0.33952	0.71084
f Pseudoalteromonadaceae|g Pseudoalteromonas|s Pseudoalteromonas arctica	0	0	0	0	0	0	0	0	0	0	0	0	0	0	0	0	0	0.30319	0.18736	0.0314	0.00705	0.02027	0.08942	0.03267	0.01616	0.00396	0.31393	0.09544	0.12088	0.12258	0.13294	0.02095	0	0
f Pseudoalteromonadaceae|g Pseudoalteromonas|s Pseudoalteromonas haloplanktis	0.1103	0.01544	0	0	0	0	0	0	0	0.05016	0	0	0	0	0	0	0	27.7168	13.4273	6.39857	4.47803	5.43185	17.9397	12.0611	8.41384	8.14109	27.4711	20.0045	27.0752	26.9084	11.5163	4.97598	2.10269	4.67951
f Pseudoalteromonadaceae|g Pseudoalteromonas|s Pseudoalteromonas undina	0	0	0	0	0	0	0	0	0	0	0	0	0	0	0	0	0	1.27295	0.50966	0.25513	0.1374	0.16207	0.67453	0.26102	0.18352	0.1432	1.06947	1.15545	0.75803	0.41031	2.06319	1.24559	0.15011	0.32546
f Shewanellaceae|g Shewanella|s Shewanella	2.4521	0.20599	0	0.08022	0.1317	0.49765	0.06116	0.17929	0.05625	0.36257	0.17702	0.05045	0	0.39848	0.04929	0.11166	0.11823	1.06777	0.21688	0.6217	0.13847	0	1.89082	0.74773	0.73198	0.40407	1.59628	1.22747	1.31635	1.38124	1.39774	0.60589	0.14699	0.77543
f Shewanellaceae|g Shewanella|s Shewanella baltica	0	0	0	0	0	0	0	0	0	0	0	0	0	0	0	0	0	0.004975	1.60911	2.00086	1.76362	1.68132	0.08155	0.17032	0.0788	0.00627	0.05893	0.09122	0.0654	0.07074	0.50029	0.44331	0.13512	0.11386
f Shewanellaceae|g Shewanella|s Shewanella frigidimarina	0	0	0	0	0	0	0	0	0	0	0	0	0	0	0	0	0	0.436633	0.13605	0.09512	0.06574	0.01775	0.51396	0.2354	0.23327	0.11488	0.69276	0.40953	0.40302	0.37789	0.51404	0.22253	0.06339	0.15893
f Enterobacteriaceae|g Buchnera|s Buchnera aphidicola	0.58322	0.10499	0	0	0.09452	0.12815	0	0.06907	0	0.03895	0.02631	0.03824	0	0.05707	0.03597	0.10767	0.0213	0.01898	0.158	0.2204	0	0.03389	0	0	0.01387	0.02133	0	0	0.0258	0.0223	0.04649	0.0351	0	0.0501
f Gammaproteobacteria|g Gammaproteobacteria|s gammaproteobacterium HIMB55	0	0	0	0	0	0	0	0	0	0	0	0	0	0	0	0	0	0.460435	0.15448	0	0	0	0.05111	0.00938	0.00218	0.01329	0.03343	0	0	0	0.05323	0.00877	0	0
f Alcanivoracaceae|g Alcanivorax|s Alcanivorax	0	0.11665	0.18322	0.19528	0.30339	0.04037	0.12808	0.13126	0.17622	0.16272	0.24089	0.31825	0.29426	0.2687	0.05792	0.16872	0.18447	0	0.00509	0.625	0.94502	1.00988	0.02653	0.04514	0.06599	0.10026	0.04267	0.17317	0.32265	0.16852	0.05069	0.9196	1.83015	1.36999
f Halomonadaceae|g Halomonas|s Halomonas	0	4.89859	3.00901	5.03924	4.30479	4.31492	4.16512	5.58172	3.87863	3.76382	3.21067	4.21805	5.16094	4.0331	2.55424	3.11643	2.41811	0.060525	0.28457	2.66419	3.11177	2.4557	0.14884	1.43219	1.34229	3.31881	0.98774	1.87332	3.19748	8.27661	1.30227	3.76862	2.37757	3.55821
f Halomonadaceae|g Halomonas|s Halomonas titanicae	0	0	0	0	0	0	0	0	0	0	0	0.08379	0.02054	0	0	0	0	0	0	0.02047	0.0406	0.02374	0	0.02321	0.06838	0.11013	0.00698	0.146	0.34771	0.41089	0	0.12193	0.15262	0.28753
f Oceanospirillaceae|g Marinomonas|s Marinomonas	0.05893	0	0.00496	0.17043	0.37558	0.00611	0	0	0	0	0	0.00818	0.00753	0	0	0	0	0.01621	0.67973	0.41642	0.27666	0.26413	0	0	0	0	0	0	0	0	0.03332	0.32696	0.14397	0.11496
f Oceanospirillaceae|g Marinomonas|s Marinomonas sp MWYL1	0	0	0	0	0	0	0	0	0	0	0	0	0	0	0	0	0	0.118045	0	0	0	0	23.3882	12.8318	4.91734	2.85394	5.67999	6.16371	3.72799	2.0813	0	0	0	0
f Moraxellaceae|g Acinetobacter|s Acinetobacter	1.35631	0	0.02749	0.08377	0.04439	0.16895	0.03262	0.03825	0.06075	0	0.11723	0.02821	0	0.02749	0.0544	0	0	0.087175	0	0	0.04534	0	0	0.0271	0.02189	0	0.09258	0.0429	0.06041	0.03154	0.27397	0.05764	0	0
f Moraxellaceae|g Psychrobacter|s Psychrobacter cryohalolentis	0	0	0	0	0	0	0	0	0	0	0	0	0	0	0	0	0	0.124745	0.09145	0.03825	0.06333	0.04263	0.79745	0.26769	0.5988	0.79651	0.05774	0.03487	0.033	0.05498	0.43362	0.22679	0.72617	1.3928
f Pseudomonadaceae|g Cellvibrio|s Cellvibrio	0	0	0	0.07021	0.07481	0	0	0	0	0.12804	0.03297	0.09011	0	0	0	0	0.05408	0.132097	0.01862	0.45525	0.27464	0.34749	0.09239	0.06497	0.16398	0.13334	0.04327	0.04862	0.20073	0.0901	0.0493	0.30829	0.25096	0.10441
f Pseudomonadaceae|g Pseudomonas|s Pseudomonas	0	0.2421	0.08537	0	0	0	0.10129	0.08735	0.38592	0	0	0	0	0	0	0	0	0.282015	0.97476	2.49282	3.09979	2.26592	4.33342	7.03737	5.18667	8.14559	0.7859	2.64746	2.13711	2.39712	6.39762	7.20291	7.51387	10.4039
f Pseudomonadaceae|g Pseudomonas|s Pseudomonas pelagia	0	0	0	0.25797	1.06728	0	0	0.03143	0.1659	0	2.66161	0	0	1.19898	39.1132	37.8533	42.0691	0	0	0	0	0	0.03563	0.0306	0.04991	0.02982	0	0.01743	0.0177	0.00992	0.02683	0.03	0.00648	0
f Pseudomonadaceae|g Pseudomonas|s Pseudomonas sp S9	0	0	0	0	0	0	0	0	0	0	0	0	0	0	0	0	0	0	0	0	0	0	0	0.63777	0.35148	0.72926	0.32555	0	0	0	0.85539	0.68702	0.65591	0
f Pseudomonadaceae|g Pseudomonas|s Pseudomonas stutzeri	0	0	0	0.08816	0	0	0	0	0.01412	0	0.09719	0	0	0.33786	0.12765	0.02252	0.09603	0	0.01347	0	0.01617	0	0.02568	0.03815	0.02517	0.01932	0.00289	0.04698	0.03398	0.00725	0.1032	0.09658	0.12608	0.14983
f Piscirickettsiaceae|g Cycloclasticus|s Cycloclasticus pugetii	0	0	0	0	0	0	0	0	0	0	0	0	0	0	0	0	0	0	0	0.45976	0.58443	0.45654	0	0.00325	0.18845	0.36953	0	0.04238	0.29779	0.54157	0	0.19956	0.16229	0.36245
f Piscirickettsiaceae|g Methylophaga|s Methylophaga	0.26335	0.04542	0.50661	2.1301	3.2308	0.10524	0.25033	1.30281	1.4445	0.04327	0.67193	1.15439	1.35124	0.16989	0.2613	0.83422	1.22364	0.000395	0.15591	1.43619	1.59442	1.3714	0.01441	1.1777	2.03993	2.82048	0.13572	1.58787	2.81414	4.2166	0.45887	2.18231	1.19841	1.92082
f Vibrionaceae|g Vibrio|s Vibrio kanaloae	0	0	0	0	0	0	0	0	0	0	0	0	0	0	0	0	0	0.044115	1.03721	0.96861	0.84568	0.52816	0.22433	0.13549	0.02394	0.01501	0.11926	0.09938	0.03948	0	0.78129	0.45549	0.06922	0.10115
f Vibrionaceae|g Vibrio|s Vibrio splendidus	0	0	0	0	0	0	0	0	0	0	0	0	0	0	0	0	0	0.0144725	0.50477	0.44653	0.32113	0.2469	0.03915	0.02224	0.00613	0	0.06816	0.06113	0.01967	0	0.29142	0.16367	0.01132	0.02696
f Sinobacteraceae|g Sinobacteraceae	0	0.13977	0.25875	0.21742	0.35696	0.18174	0.13157	0.25714	0.24505	0	0.20284	0.22382	0.08487	0.10702	0	0.11026	0.04278	0.002775	0	0.05397	0.04497	0.05771	0	0.02798	0.02151	0.06605	0.01419	0.0206	0.03868	0.16334	0.036	0.0265	0	0.1549
f Viruses|g Viruses|s Sulfitobacter phage pCB2047 A	0	0	0	0	0	0	0	0	0	0	0	0	0	0	0	0	0	0	0	0	3.85139	0	0	0	24.6522	17.1716	0	0	0	0	0	0	0	0
f Viruses|g Viruses|s Sulfitobacter phage pCB2047 C	0	0	0	0	0	0	0	0	0	0	0	0	0	0	0	0	0	0	0	0	0	0	0.53669	0	2.70613	2.30796	0	0.43189	1.48681	1.67416	0	0.49392	0	5.41264
