# Supplementary material for: Microbial Functional Responses in Marine Biofilms Exposed to Deepwater Horizon Spill Contaminants
Source: Front Microbiol. 2021 Feb 25;12:636054. doi: 10.3389/fmicb.2021.636054 (PMC7947620; doi:10.3389/fmicb.2021.636054)
Supplement: Supplementary file 4 [file Table_4.XLSX]

## Sheet: Sheet1
Supplementary Table S4. PRIMER results of pair-wise PERMANOVA analysis of metagenome taxonomy of surface seawater (SSW) and deep seawater (DSW) microcosms. Treatments abbreviated by CM = control microcosm, OM = oil microcosm, DM = dispersant microcosm, ODM = dispersed oil microcosm. P-value < 0.05 represents statistical significance.
Pairwise Comparison	P-value	Average similarity between groups
SSW_CM, DSW_CM	0.0266*	10.55
SSW_OM, DSW_OM	0.0329*	6.05
SSW_DM, DSW_DM	0.0287*	10.33
SSW_ODM, DSW_ODM	0.0305*	8.17
*P < 0.05 represents statistical significance
