# Supplementary material for: Microbial Functional Responses in Marine Biofilms Exposed to Deepwater Horizon Spill Contaminants
Source: Front Microbiol. 2021 Feb 25;12:636054. doi: 10.3389/fmicb.2021.636054 (PMC7947620; doi:10.3389/fmicb.2021.636054)
Supplement: Supplementary file 6 [file Table_6.XLSX]

## Sheet: Sheet1
Supplementary Table S6. 25 KEGG Brite hierarchies of the top 149 abundant KEGG orthologs (KOs) in copies per million (CPM) calculated from averaged metagenomes. Hierarchical structure obtained from KEGG Brite database. Within each hierarchy, individual KOs were summed for each treatment.
KEGG Brite Hierarchy	SSW CM	SSW OM	SSW DM	SSW ODM	DSW CM	DSW OM	DSW DM	DSW ODM
Translation	3717.25	4165.27	4639.42	3785.82	6173.85	5589.84	5601.85	4871.01
Protein families: signaling and cellular processes	1555.22	2918.16	3007.93	1454.99	4297.29	3489.13	3475.52	2918.48
Protein families: genetic information processing	1569.82	2106.07	2389.35	1393.13	3832.63	3405.29	3245.79	2714.54
Membrane transport	627.645	926.638	894.664	525.259	3472.14	2710.82	2834.71	2389.74
Amino acid metabolism	985.141	1407.72	1541.89	935.455	2138.28	1711.79	1743.24	1459.19
Metabolism	892.054	1067.58	1349.44	868.212	1719.12	1453.93	1459.26	1230.48
Unclassified: metabolism	530.507	859.404	1150.38	529.921	1746.02	1434.95	1412.36	1220.82
Energy metabolism	712.504	849.125	918.332	701.126	1520.55	1324.7	1287.01	1120.38
Carbohydrate metabolism	612.72	818.575	976.644	571.621	1579.2	1313.08	1289.36	1100.94
Unclassified: genetic information processing	780.184	1186.99	1456.06	863.882	933.346	822.458	871.188	683.961
Cell motility	330.637	565.92	663.143	298.013	1100.08	898.215	882.227	750.392
Nucleotide metabolism	575.439	616.006	694.101	553.4	790.637	676.859	680.534	564.902
Signal transduction	442.864	883.568	831.105	350.652	771.515	665.509	678.218	491.174
Folding, sorting and degradation	417.209	539.65	517.444	396.374	914.366	745.492	773.084	634.498
Lipid metabolism	348.254	493.343	638.384	294.509	992.906	741.141	701.382	668.155
Replication and repair	331.721	414.343	484.634	289.522	586.611	478.592	489.056	398.293
Unclassified: signaling and cellular processes	214.546	338.531	389.032	180.584	682.463	558.852	537.593	444.5
Poorly characterized	323.937	325.823	406.187	159.8	667.282	455.084	556.75	395.567
Metabolism of cofactors and vitamins	164.227	193.712	276.851	139.58	501.949	405.864	391.704	337.335
Transcription	273.748	281.578	310.748	272.445	353.559	298.62	315.153	264.466
Environmental adaptation	204.067	248.413	277.599	227.297	361.61	317.466	327.718	339.047
No entry	75.175	158.791	143.728	54.7	547.511	435.637	416.46	354.738
Protein families: metabolism	57.575	80.9025	121.931	66.8	363.383	329.069	305.933	251.469
Xenobiotics degradation and metabolism	47.5	99.1083	123.735	48.2	229.097	187.492	177.477	161.044
Cell growth and death	136.152	122.946	132.964	129.834	153.187	132.999	132.637	113.593
