# Supplementary material for: Microbial Functional Responses in Marine Biofilms Exposed to Deepwater Horizon Spill Contaminants
Source: Front Microbiol. 2021 Feb 25;12:636054. doi: 10.3389/fmicb.2021.636054 (PMC7947620; doi:10.3389/fmicb.2021.636054)
Supplement: Supplementary file 7 [file Table_7.XLSX]

## Sheet: Sheet1
Supplementary Table S7. Top 149 abundant KEGG orthologs (KOs) from all averaged metagenomes in copies per million (CPM). Hierarchies obtained from the KEGG Brite database.
KEGG Ortholog	Hierarchy	SSW CM	SSW OM	SSW DM	SSW ODM	DSW CM	DSW OM	DSW DM	DSW ODM
K00135: succinate_semialdehyde_dehydrogenase_glutarate_semialdehyde_dehydrogenase_EC_1_2_1_16_1_2_1_79_1_2_1_20_	Amino acid metabolism	106.19	279.746	257.525	103.459	211.748	154.138	166.037	140.269
K01426: amidase_EC_3_5_1_4_	Amino acid metabolism	27.9	42.1	31.7	27.7	383.223	261.465	293.738	256.759
K01652: acetolactate_synthase_I_II_III_large_subunit_EC_2_2_1_6_	Amino acid metabolism	121.008	157.637	214.361	132.02	188.668	165.279	151.357	131.419
K01626: 3_deoxy_7_phosphoheptulonate_synthase_EC_2_5_1_54_	Amino acid metabolism	84.47	116.291	116.289	80.2296	252	208.072	209.391	180.409
K01687: dihydroxy_acid_dehydratase_EC_4_2_1_9_	Amino acid metabolism	124.886	209.606	211.776	117.086	158.381	139.184	140.208	121.063
K00674: 2_3_4_5_tetrahydropyridine_2_carboxylate_N_succinyltransferase_EC_2_3_1_117_	Amino acid metabolism	167.341	157.376	220.27	151.459	135.257	132.282	129.573	112.087
K00817: histidinol_phosphate_aminotransferase_EC_2_6_1_9_	Amino acid metabolism	61.9	96	101.27	63.05	246.229	189.76	194.733	148.209
K00673: arginine_N_succinyltransferase_EC_2_3_1_109_	Amino acid metabolism	45.55	83.6228	86.9213	37.825	257.099	206.002	206.556	165.44
K01940: argininosuccinate_synthase_EC_6_3_4_5_	Amino acid metabolism	143.064	126.103	139.595	123.887	151.001	135.253	136.008	108.492
K00928: aspartate_kinase_EC_2_7_2_4_	Amino acid metabolism	102.832	139.235	162.18	98.7389	154.671	120.352	115.643	95.0395
K00134: glyceraldehyde_3_phosphate_dehydrogenase_EC_1_2_1_12_	Carbohydrate metabolism	145.324	212.836	249.54	138.137	386.409	325.438	332.521	277.636
K01091: phosphoglycolate_phosphatase_EC_3_1_3_18_	Carbohydrate metabolism	123.214	193.314	266.894	118.227	328.473	259.334	242.423	205.497
K00382: dihydrolipoamide_dehydrogenase_EC_1_8_1_4_	Carbohydrate metabolism	116.45	166.814	190.778	106.594	241.343	219.633	205.182	167.271
K01759: lactoylglutathione_lyase_EC_4_4_1_5_	Carbohydrate metabolism	58.575	83.551	103.364	60.5	238.902	181.728	176.529	156.926
K01902: succinyl_CoA_synthetase_alpha_subunit_EC_6_2_1_5_	Carbohydrate metabolism	122.032	95.8603	93.718	112.663	155.258	137.387	147.801	144.196
K01784: UDP_glucose_4_epimerase_EC_5_1_3_2_	Carbohydrate metabolism	47.125	66.2	72.35	35.5	228.818	189.558	184.905	149.414
K03544: ATP_dependent_Clp_protease_ATP_binding_subunit_ClpX	Cell growth and death	136.152	122.946	132.964	129.834	153.187	132.999	132.637	113.593
K02557: chemotaxis_protein_MotB	Cell motility	92.117	161.213	174.169	81.8794	312.542	247.095	252.087	210.732
K03408: purine_binding_chemotaxis_protein_CheW	Cell motility	96.2563	144.437	179.882	85.7649	260.928	216.163	229.703	183.327
K02556: chemotaxis_protein_MotA	Cell motility	88.9388	156.766	181.576	80.2686	259.708	216.749	207.261	179.459
K02415: flagellar_FliL_protein	Cell motility	53.325	103.504	127.516	50.1	266.898	218.208	193.176	176.874
K01915: glutamine_synthetase_EC_6_3_1_2_	Energy metabolism	111.559	191.838	162.734	129.426	260.752	212.729	214.34	207.828
K00124: formate_dehydrogenase_iron_sulfur_subunit	Energy metabolism	112.223	69.925	76.975	85.9761	315.333	241.368	237.162	199.731
K02112: F_type_H_transporting_ATPase_subunit_beta_EC_3_6_3_14_	Energy metabolism	165.072	151.157	165.236	144.599	199.741	184.446	183.852	143.641
K02110: F_type_H_transporting_ATPase_subunit_c	Energy metabolism	123.833	157.663	170.133	122.744	161.451	157.587	147.002	116.042
K02111: F_type_H_transporting_ATPase_subunit_alpha_EC_3_6_3_14_	Energy metabolism	90.6945	135.229	143.139	95.8401	169.809	146.647	158.473	127.827
K00404: cytochrome_c_oxidase_cbb3_type_subunit_I_EC_1_9_3_1_	Energy metabolism	75.4228	85.7628	123.669	92.4404	174.375	178.821	165.135	134.178
K01070: S_formylglutathione_hydrolase_EC_3_1_2_12_	Energy metabolism	33.7	57.55	76.4455	30.1	239.085	203.105	181.047	191.134
K02358: elongation_factor_EF_Tu	Environmental adaptation	204.067	248.413	277.599	227.297	361.61	317.466	327.718	339.047
K03666: host_factor_I_protein	Folding, sorting and degradation	162.05	149.811	141.191	137.592	258.213	211.262	211.659	191.649
K04085: tRNA_2_thiouridine_synthesizing_protein_A_EC_2_8_1_	Folding, sorting and degradation	58.975	112.331	87.837	50.6	284.606	228.796	251.812	172.448
K03628: transcription_termination_factor_Rho	Folding, sorting and degradation	125.309	129.755	135.894	112.723	218.577	177.676	186.606	153.961
K03101: signal_peptidase_II_EC_3_4_23_36_	Folding, sorting and degradation	70.875	147.753	152.522	95.4589	152.97	127.758	123.007	116.44
K02078: acyl_carrier_protein	Lipid metabolism	139.371	176.48	233.537	95.3239	458.968	298.209	253.21	269.151
K00059: 3_oxoacyl_acyl_carrier_protein_reductase_EC_1_1_1_100_	Lipid metabolism	138.831	232.875	281.907	145.985	304.424	255.015	265.421	247.49
K01126: glycerophosphoryl_diester_phosphodiesterase_EC_3_1_4_46_	Lipid metabolism	70.0523	83.988	122.94	53.2	229.514	187.917	182.751	151.514
K01996: branched_chain_amino_acid_transport_system_ATP_binding_protein	Membrane transport	48.075	87.3375	70.075	35.15	578.188	455.664	452.024	389.839
K01997: branched_chain_amino_acid_transport_system_permease_protein	Membrane transport	109.67	97.8768	88.4845	75.3001	438.392	327.869	359.703	304.305
K01999: branched_chain_amino_acid_transport_system_substrate_binding_protein	Membrane transport	39.875	93.0545	54.475	29.575	378.8	294.968	306.039	281.929
K01995: branched_chain_amino_acid_transport_system_ATP_binding_protein	Membrane transport	42.9	88.6	51.05	32.1925	377.346	265.36	319.735	243.78
K01998: branched_chain_amino_acid_transport_system_permease_protein	Membrane transport	32.7	61.6533	49.35	20.15	355.818	258.176	302.846	243.054
K03076: preprotein_translocase_subunit_SecY	Membrane transport	82.4	116.669	134.768	91.5984	193.832	175.238	170.647	145.892
K02066: phospholipid_cholesterol_gamma_HCH_transport_system_permease_protein	Membrane transport	63.225	88.4645	122.105	59.25	219.614	186.821	191.713	160.847
K02454: general_secretion_pathway_protein_E	Membrane transport	63.5	82.6305	113.138	65.2933	218.111	181.073	179.73	142.85
K02067: phospholipid_cholesterol_gamma_HCH_transport_system_substrate_binding_protein	Membrane transport	40.825	55.375	48.9	36.425	251.995	211.771	194.958	169.763
K02042: phosphonate_transport_system_permease_protein	Membrane transport	41.525	69.4748	44.625	23.675	260.988	189.245	198.157	165.749
K02065: phospholipid_cholesterol_gamma_HCH_transport_system_ATP_binding_protein	Membrane transport	62.95	85.5025	117.694	56.65	199.055	164.64	159.156	141.737
K00626: acetyl_CoA_C_acetyltransferase_EC_2_3_1_9_	Metabolism	175.018	212.444	277.749	180.704	538.782	444.079	437.01	362.142
K01897: long_chain_acyl_CoA_synthetase_EC_6_2_1_3_	Metabolism	73.4263	113.064	142.074	73.2773	235.714	196.804	199.837	175.59
K00600: glycine_hydroxymethyltransferase_EC_2_1_2_1_	Metabolism	134.205	116.092	131.818	120.288	158.563	151.837	162.172	135.068
K00826: branched_chain_amino_acid_aminotransferase_EC_2_6_1_42_	Metabolism	70.05	103.08	123.299	78.8251	222.376	181.982	182.943	145.469
K00632: acetyl_CoA_acyltransferase_EC_2_3_1_16_	Metabolism	104.654	129.99	186.83	102.239	145.216	138.339	129.929	119.437
K01653: acetolactate_synthase_I_III_small_subunit_EC_2_2_1_6_	Metabolism	128.664	107.263	134.023	102.251	150.817	124.386	128.059	103.545
K00240: succinate_dehydrogenase_fumarate_reductase_iron_sulfur_subunit_EC_1_3_5_1_1_3_5_4_	Metabolism	88.3515	122.616	139.356	90.9899	154.815	133.133	133.111	112.475
K01624: fructose_bisphosphate_aldolase_class_II_EC_4_1_2_13_	Metabolism	117.685	163.029	214.292	119.638	112.838	83.375	86.1999	76.75
K03183: demethylmenaquinone_methyltransferase_2_methoxy_6_polyprenyl_1_4_benzoquinol_methylase_EC_2_1_1_163_2_1_1_201_	Metabolism of cofactors and vitamins	83.1538	93.8008	112.175	73.9453	275.167	224.006	224.162	189.418
K00950: 2_amino_4_hydroxy_6_hydroxymethyldihydropteridine_diphosphokinase_EC_2_7_6_3_	Metabolism of cofactors and vitamins	81.0733	99.9113	164.676	65.6343	226.782	181.858	167.542	147.917
K07088: NO_NAME	No entry	75.175	158.791	143.728	54.7	547.511	435.637	416.46	354.738
K09903: uridylate_kinase_EC_2_7_4_22_	Nucleotide metabolism	137.484	121.038	139.814	121.172	159.15	135.919	134.59	119.458
K01465: dihydroorotase_EC_3_5_2_3_	Nucleotide metabolism	79.25	120.761	128.079	76.1751	206.445	160.338	154.595	135.699
K01939: adenylosuccinate_synthase_EC_6_3_4_4_	Nucleotide metabolism	101.098	140.258	171.639	109.326	144.152	131.514	131.015	109.164
K00940: nucleoside_diphosphate_kinase_EC_2_7_4_6_	Nucleotide metabolism	124.214	112.768	119.572	113.568	149.257	134.992	148.157	110.186
K01937: CTP_synthase_EC_6_3_4_2_	Nucleotide metabolism	133.393	121.181	134.997	133.159	131.633	114.096	112.177	90.395
K03745: SlyX_protein	Poorly characterized	174.53	66.26	145.663	34.025	248.599	140.924	232.84	129.771
K09930: hypothetical_protein	Poorly characterized	51.725	47.425	74.075	38.1	281.769	213.26	220.694	173.1
K07090: NO_NAME	Poorly characterized	97.6823	212.138	186.449	87.6754	136.914	100.9	103.216	92.696
K03088: RNA_polymerase_sigma_70_factor_ECF_subfamily	Protein families: genetic information processing	211.157	354.21	392.779	178.088	868.275	683.922	677.88	579.588
K03496: chromosome_partitioning_protein	Protein families: genetic information processing	154.049	193.684	224.55	167.926	446.855	379.326	366.942	325.33
K03812: ribosome_modulation_factor	Protein families: genetic information processing	105.051	124.774	116.262	46.525	380.318	514.001	452.481	282.702
K03775: FKBP_type_peptidyl_prolyl_cis_trans_isomerase_SlyD	Protein families: genetic information processing	102.202	134.805	162.734	94.4409	342.894	292.68	296.471	246.277
K03719: Lrp_AsnC_family_transcriptional_regulator_leucine_responsive	Protein families: genetic information processing	112.614	221.794	241.627	119.528	273.3	218.429	206.448	186.84
K03671: thioredoxin_1	Protein families: genetic information processing	78.5258	135.672	118.205	89.9159	273.085	231.971	239.516	206.013
K03769: peptidyl_prolyl_cis_trans_isomerase_C	Protein families: genetic information processing	110.025	120.933	227.034	87.1369	207.991	192.389	166.895	140.538
K02356: elongation_factor_EF_P	Protein families: genetic information processing	107.049	172.432	204.537	114.217	171.806	153.879	144.888	130.114
K05844: ribosomal_protein_S6_modification_protein	Protein families: genetic information processing	91.616	150.088	135.056	75.4251	228.699	190.291	171.504	148.189
K02601: transcriptional_antiterminator_NusG	Protein families: genetic information processing	152.507	129.281	147.144	136.227	157.302	119.291	115.615	105.096
K03530: DNA_binding_protein_HU_beta	Protein families: genetic information processing	173.248	189.33	198.708	140.758	86.6972	89.3035	85.7127	93.756
K05591: ATP_independent_RNA_helicase_DbpA	Protein families: genetic information processing	46.975	65.7	91.2685	40.975	228.535	212.446	189.312	158.752
K06204: DnaK_suppressor_protein	Protein families: genetic information processing	124.803	113.365	129.443	101.972	166.875	127.361	132.129	111.343
K00666: fatty_acyl_CoA_synthase	Protein families: metabolism	57.575	80.9025	121.931	66.8	363.383	329.069	305.933	251.469
K02030: polar_amino_acid_transport_system_substrate_binding_protein	Protein families: signaling and cellular processes	75.275	241.225	159.689	60.1	616.888	460.059	463.49	391.927
K01992: ABC_2_type_transport_system_permease_protein	Protein families: signaling and cellular processes	146.051	191.919	201.463	140.903	443.086	367.241	364.25	304.116
K02014: iron_complex_outermembrane_recepter_protein	Protein families: signaling and cellular processes	135.683	306.437	380.425	139.121	310.912	263.952	254.473	223.469
K03561: biopolymer_transport_protein_ExbB	Protein families: signaling and cellular processes	138.099	209.724	288.005	154.982	298.241	247.405	238.618	215.392
K02016: iron_complex_transport_system_substrate_binding_protein	Protein families: signaling and cellular processes	64.425	206.82	165.259	44.85	372.318	284.84	293.311	233.755
K02003: putative ABC transport system ATP-binding protein	Protein families: signaling and cellular processes	111.455	145.501	169.513	99.1726	321.359	265.092	265.833	223.073
K02013: iron_complex_transport_system_ATP_binding_protein_EC_3_6_3_34_	Protein families: signaling and cellular processes	99.0385	261.299	211.459	71	284.614	225.486	220.559	179.062
K06213: magnesium_transporter	Protein families: signaling and cellular processes	91.4645	133.787	180.75	89.0706	228.836	184.377	184.841	156.913
K03386: peroxiredoxin_alkyl_hydroperoxide_reductase_subunit_C_EC_1_11_1_15_	Protein families: signaling and cellular processes	116.043	142.173	182.313	117.506	178.96	163.989	180.887	131.731
K03321: sulfate_permease_SulP_family	Protein families: signaling and cellular processes	74.9948	120.602	122.91	70.3	223.446	187.213	188.505	171.542
K03569: rod_shape_determining_protein_MreB_and_related_proteins	Protein families: signaling and cellular processes	136.289	133.655	141.422	133.974	156.905	145.895	139.259	116.906
K02483: two_component_system_OmpR_family_response_regulator	Protein families: signaling and cellular processes	73.6418	154.627	179.989	66.4098	177.035	152.146	157.318	126.086
K06147: ATP_binding_cassette_subfamily_B_bacterial	Protein families: signaling and cellular processes	75.0568	84.006	128.825	49.2	229.903	183.143	176.675	154.635
K03640: peptidoglycan_associated_lipoprotein	Protein families: signaling and cellular processes	56.325	88.3355	108.259	54.4	230.253	176.684	169.596	131.961
K02015: iron_complex_transport_system_permease_protein	Protein families: signaling and cellular processes	89.744	364.012	247.377	77.5204	66.8999	49.225	51.65	40.5
K03499: trk_system_potassium_uptake_protein_TrkA	Protein families: signaling and cellular processes	71.6335	134.041	140.277	86.4841	157.639	132.381	126.259	117.41
K02342: DNA_polymerase_III_subunit_epsilon_EC_2_7_7_7_	Replication and repair	124.872	186.427	234.704	106.038	248.727	191.565	202.159	169.128
K03551: holliday_junction_DNA_helicase_RuvB_EC_3_6_4_12_	Replication and repair	143.874	125.962	149.757	124.909	133.109	121.423	118.365	105.927
K01142: exodeoxyribonuclease_III_EC_3_1_11_2_	Replication and repair	62.975	101.954	100.173	58.575	204.775	165.604	168.532	123.238
K03406: methyl_accepting_chemotaxis_protein	Signal transduction	285.21	618.946	545.98	191.109	362.805	299.299	296.99	241.149
K01092: myo_inositol_1_or_4_monophosphatase_EC_3_1_3_25_	Signal transduction	73.975	156.688	144.754	74.9001	222.127	168.095	178.422	134.163
K03563: carbon_storage_regulator	Signal transduction	83.6795	107.934	140.371	84.6426	186.583	198.115	202.806	115.862
K03040: DNA_directed_RNA_polymerase_subunit_alpha_EC_2_7_7_6_	Transcription	159.666	163.706	159.493	154.474	176.663	162.979	168.707	172.399
K03060: DNA_directed_RNA_polymerase_subunit_omega_EC_2_7_7_6_	Transcription	114.082	117.872	151.255	117.971	176.896	135.641	146.446	92.0668
K02950: small_subunit_ribosomal_protein_S12	Translation	171.479	210.657	227.916	195.559	255.375	212.491	211.43	222.379
K02963: small_subunit_ribosomal_protein_S18	Translation	211.612	145.52	180.453	171.658	250.775	256.234	226.242	206.01
K02907: large_subunit_ribosomal_protein_L30	Translation	130.631	160.978	202.825	114.805	263.814	296.077	258.403	188.204
K02965: small_subunit_ribosomal_protein_S19	Translation	186.197	178.473	198.095	185.619	220.536	174.826	213.509	242.43
K02904: large_subunit_ribosomal_protein_L29	Translation	117.555	154.186	191.699	85.6521	281.929	332.458	176.278	231.897
K02961: small_subunit_ribosomal_protein_S17	Translation	171.578	137.408	208.077	190.395	214.884	254.965	245.485	137.255
K02874: large_subunit_ribosomal_protein_L14	Translation	171.908	178.689	168.653	172.622	217.884	202.514	202.197	200.828
K02948: small_subunit_ribosomal_protein_S11	Translation	147.674	147.282	179.562	155.433	208.104	199.357	197.664	199.326
K02899: large_subunit_ribosomal_protein_L27	Translation	155.985	134.686	192.432	140.765	168.924	166.615	177.457	143.421
K02988: small_subunit_ribosomal_protein_S5	Translation	110.082	133.995	161.752	104.475	224.513	195.784	186.86	149.66
K02887: large_subunit_ribosomal_protein_L20	Translation	149.369	123.692	144.145	142.638	190.231	171.046	179.404	165.728
K02884: large_subunit_ribosomal_protein_L19	Translation	160.603	142.852	167.166	159.633	180.441	162.839	165.103	125.977
K02890: large_subunit_ribosomal_protein_L22	Translation	143.393	155.656	175.833	151.674	175.771	161.007	162.387	129.55
K02956: small_subunit_ribosomal_protein_S15	Translation	126.488	144.571	146.259	131.922	206.132	158.892	190.129	145.134
K02902: large_subunit_ribosomal_protein_L28	Translation	83.4363	141.973	194.424	95.3519	196.132	190.195	169.731	172.506
K02933: large_subunit_ribosomal_protein_L6	Translation	155.292	120.423	160.31	137.22	190.803	166.256	166.697	128.273
K02986: small_subunit_ribosomal_protein_S4	Translation	151.641	137.711	157.278	145.057	176.366	157.273	166.44	126.432
K02886: large_subunit_ribosomal_protein_L2	Translation	93.4813	127.319	156.479	106.962	202.019	185.786	186.307	154.052
K02982: small_subunit_ribosomal_protein_S3	Translation	92.3665	132.726	139.086	109.396	197.713	191.841	182.394	153.079
K02867: large_subunit_ribosomal_protein_L11	Translation	91.8165	135.641	155.21	108.368	187.984	168.489	173.815	169.928
K02994: small_subunit_ribosomal_protein_S8	Translation	153.282	136.506	150.863	144.081	162.736	156.299	157.47	125.97
K02968: small_subunit_ribosomal_protein_S20	Translation	79.6728	141.338	118.795	87.5611	205.865	204.781	214.627	129.295
K02952: small_subunit_ribosomal_protein_S13	Translation	91.6293	127.548	128.796	102.24	225.598	167.932	177.309	158.428
K02913: large_subunit_ribosomal_protein_L33	Translation	147.075	178.118	87.7635	150.263	177.525	106.945	185.589	88.7875
K02970: small_subunit_ribosomal_protein_S21	Translation	44.85	104.838	67.013	74.7501	249.499	170.808	167.864	237.014
K02879: large_subunit_ribosomal_protein_L17	Translation	89.7295	137.634	148.424	100.888	174.937	155.294	171.524	132.616
K02871: large_subunit_ribosomal_protein_L13	Translation	82.6155	113.341	139.091	97.8129	179.958	153.917	166.348	142.175
K02892: large_subunit_ribosomal_protein_L23	Translation	72.375	97.4668	105.511	80.1549	209.856	153.797	187.689	140.369
K02878: large_subunit_ribosomal_protein_L16	Translation	59.95	80.575	63.6	74.6434	204.175	163.827	177.521	186.117
K02931: large_subunit_ribosomal_protein_L5	Translation	73.4848	103.464	121.914	68.225	173.371	151.291	157.977	138.167
K03704: cold_shock_protein_beta_ribbon_CspA_family_	Unclassified: genetic information processing	547.077	854.215	1135.24	606.012	630.67	573.718	633.546	494.975
K07497: putative_transposase	Unclassified: genetic information processing	169.882	231.153	206.096	192.186	101.404	90.3398	80.4047	60.775
K06891: ATP_dependent_Clp_protease_adaptor_protein_ClpS	Unclassified: genetic information processing	63.225	101.621	114.727	65.684	201.272	158.4	157.237	128.211
K07107: NO_NAME	Unclassified: metabolism	144.313	192.465	322.513	131.543	664.881	520.11	502.854	428.666
K03424: TatD_DNase_family_protein	Unclassified: metabolism	96.7718	186.003	235.45	97.5999	269.344	217.937	206.427	184.837
K00257: _EC_1_3_99_	Unclassified: metabolism	57.798	144.463	201.245	70.3943	181.268	193.014	203.711	173.703
K03924: MoxR_like_ATPase	Unclassified: metabolism	93.6208	140.429	163.197	92.2444	213.022	178.619	183.492	154.729
K00350: Na_transporting_NADH_ubiquinone_oxidoreductase_subunit_E	Unclassified: metabolism	78.7783	106.866	128.448	82.1896	187.631	153.827	152.261	129.976
K00574: cyclopropane_fatty_acyl_phospholipid_synthase	Unclassified: metabolism	59.225	89.1778	99.5255	55.95	229.875	171.446	163.616	148.91
K07182: CBS_domain_containing_protein	Unclassified: signaling and cellular processes	75.0503	144.804	164.307	64.75	236.325	185.254	179.865	153.168
K03308: neurotransmitter_Na_symporter_NSS_family	Unclassified: signaling and cellular processes	83.9703	113.078	139.065	78.1344	212.168	171.367	163.806	143.401
K02200: cytochrome_c_type_biogenesis_protein_CcmH	Unclassified: signaling and cellular processes	55.525	80.649	85.6598	37.7	233.97	202.231	193.922	147.931
K00799: glutathione_S_transferase_EC_2_5_1_18_	Xenobiotics degradation and metabolism	47.5	99.1083	123.735	48.2	229.097	187.492	177.477	161.044
